# Supplementary material for: C-Kit Is Essential for Vascular Smooth Muscle Cell Phenotypic Switch In Vitro and In Vivo After Injury
Source: Cells. 2025 Oct 21;14(20):1641. doi: 10.3390/cells14201641 (PMC12564463; doi:10.3390/cells14201641)
Supplement: Supplementary file 1 [file cells-14-01641-s001.zip]

Archive with 1 entries (1 files):
- cells-3927578-supplementary.pdf
